# Supplementary material for: Multimodal profiling of pancreatic cancer reveals a TIMP-1-dominated secretory profile determining pro-tumor immunoinstruction in human cancers
Source: Cell Rep Med. 2026 Jan 20;7(1):102546. doi: 10.1016/j.xcrm.2025.102546 (PMC12866174; doi:10.1016/j.xcrm.2025.102546)
Supplement: Table S1. Gene set categorization for GSEA data, related to Figure 1B [file mmc2.xlsx]

## Sheet: Combined GSEA Data Fig. 1B
Day 1 Pancreatitis (Del Poggetto et al., 2021)							Day 2 Pancreatitis (Alonso-Curbelo et al., 2021)							Day 7 Pancreatitis (Del Poggetto et al., 2021)							PDAC (Alonso-Curbelo et al., 2021)
NAME	Category	NES	NOM p-val	-log(NOM p val)			NAME	Category	NES	NOM p-val	-log(NOM p val)			NAME	Category	NES	NOM p-val	-log(NOM p val)			NAME	Category	NES	NOM p-val	-log(NOM p val)
Protein Maturation	Cellular and Molecular Processing	2.37119	0.001	3			Wound Healing	Tissue Repair and Wound Healing	2.15752	0.001	3			Response to Wounding	Tissue Repair and Wound Healing	2.8371	0.001	3			Epithelial Cell Development	Cellular Development and Differentiation	2.26374	0.001	3
Response to Wounding	Tissue Repair and Wound Healing	2.30101	0.001	3			Response to Wounding	Tissue Repair and Wound Healing	2.13345	0.001	3			Wound Healing	Tissue Repair and Wound Healing	2.7137	0.001	3			Epithelial Cell Differentiation	Cellular Development and Differentiation	2.171	0.001	3
Wound Healing	Tissue Repair and Wound Healing	2.30054	0.00127065	2.89597			Circulatory System Development	Vascular Remodeling	2.06201	0.001	3			Circulatory System Development	Vascular Remodeling	2.58082	0.001	3			Epithelium Development	Cellular Development and Differentiation	2.00952	0.001	3
Response to Endogenous Stimulus	Signal Transduction and Response to Stimuli	2.20275	0.001	3			Tube Development	Cellular Development and Differentiation	2.00852	0.001	3			Blood Vessel Morphogenesis	Vascular Remodeling	2.52824	0.001	3			Response to Wounding	Tissue Repair and Wound Healing	1.97968	0.001	3
Negative Regulation of Programmed Cell Death	Regulation of Cell Death	2.10415	0.00119332	2.92324			Animal Organ Morphogenesis	Cellular Development and Differentiation	1.95188	0.001	3			Response to Endogenous Stimulus	Signal Transduction and Response to Stimuli	2.34927	0.001	3			Skeletal System Development	Cellular Development and Differentiation	1.97466	0.001	3
Regulation of Catalytic Activity	Cellular and Molecular Processing	2.09361	0.002331	2.63246			Tube Morphogenesis	Cellular Development and Differentiation	1.94226	0.0010101	2.99564			Vasculature Development	Vascular Remodeling	2.34542	0.001	3			Neurogenesis	Cellular Development and Differentiation	1.96212	0.001	3
Supramolecular Fiber Organization	Cell Motility and Migration	2.06959	0.00113379	2.94547			Heart Development	Vascular Remodeling	1.92785	0.001	3			Skeletal System Development	Cellular Development and Differentiation	2.34318	0.00140056	2.8537			Morphogenesis of an Epithelium	Cellular Development and Differentiation	1.92355	0.001	3
Response to Hormone	Signal Transduction and Response to Stimuli	2.03105	0.00489596	2.31016			Blood Vessel Morphogenesis	Vascular Remodeling	1.91618	0.00102041	2.99123			Negative Regulation of Proteolysis	Cellular and Molecular Processing	2.33499	0.001	3			Generation of Neurons	Cellular Development and Differentiation	1.86171	0.001	3
Regulation of Molecular Function	Cellular and Molecular Processing	2.02129	0.00567537	2.24601			Epithelium Development	Cellular Development and Differentiation	1.90615	0.001	3			Regulation of Molecular Function	Cellular and Molecular Processing	2.26669	0.001	3			Mesenchyme Development	Cellular Development and Differentiation	1.84633	0.001	3
Negative Regulation of Catalytic Activity	Cellular and Molecular Processing	1.98225	0.00134048	2.87274			Anatomical Structure Formation Involved in Morphogenesis	Cellular Development and Differentiation	1.89102	0.00100503	2.99782			Protein Maturation	Cellular and Molecular Processing	2.19211	0.0013624	2.8657			Regulation of Actin Filament Based Process	Cell Motility and Migration	1.83853	0.001	3
Cell Motility	Cell Motility and Migration	1.96575	0.001	3			Skeletal System Development	Cellular Development and Differentiation	1.87404	0.00210084	2.67761			Anatomical Structure Formation Involved in Morphogenesis	Cellular Development and Differentiation	2.18523	0.001	3			Epidermis Development	Cellular Development and Differentiation	1.8365	0.00214133	2.66932
Blood Vessel Morphogenesis	Vascular Remodeling	1.95088	0.0063857	2.19479			Actin Filament Bundle Organization	Cell Motility and Migration	1.8604	0.00104822	2.97955			Tube Development	Cellular Development and Differentiation	2.17204	0.001	3			Circulatory System Development	Vascular Remodeling	1.82776	0.001	3
Actin Filament Based Process	Cell Motility and Migration	1.91755	0.00465116	2.33244			Morphogenesis of an Epithelium	Cellular Development and Differentiation	1.85769	0.0030896	2.5101			Cell Motility	Cell Motility and Migration	2.16495	0.001	3			Cell Morphogenesis	Cellular Development and Differentiation	1.82196	0.001	3
Circulatory System Development	Vascular Remodeling	1.8578	0.0121065	1.91698			Regulation of Growth	Cellular Development and Differentiation	1.83541	0.00103627	2.98453			Regulation of Hydrolase Activity	Cellular and Molecular Processing	2.15707	0.001	3			Tissue Morphogenesis	Cellular Development and Differentiation	1.81309	0.00512295	2.29048
Regulation of Protein Stability	Cellular and Molecular Processing	1.85404	0.00564175	2.24859			Vasculature Development	Vascular Remodeling	1.81664	0.001	3			Response to Lipid	Signal Transduction and Response to Stimuli	2.12302	0.001	3			Establishment or Maintenance of Cell Polarity	Cell Motility and Migration	1.79758	0.00321543	2.49276
Vesicle Mediated Transport	Cellular and Molecular Processing	1.84171	0.0119904	1.92117			ERK1 and ERK2 Cascade	Signal Transduction and Response to Stimuli	1.80749	0.00334821	2.47519			Regulation of Proteolysis	Cellular and Molecular Processing	2.11736	0.00130548	2.88423			Cytoskeleton Organization	Cell Motility and Migration	1.79462	0.001	3
Response to Steroid Hormone	Signal Transduction and Response to Stimuli	1.83537	0.011984	1.9214			Tissue Morphogenesis	Cellular Development and Differentiation	1.78714	0.00203874	2.69064			Regulation of Catalytic Activity	Cellular and Molecular Processing	2.11691	0.00117786	2.92891			Axon Development	Cellular Development and Differentiation	1.76705	0.00415369	2.38157
Locomotion	Cell Motility and Migration	1.82707	0.00808314	2.09242			MAPK Cascade	Signal Transduction and Response to Stimuli	1.76873	0.00204918	2.68842			Tube Morphogenesis	Cellular Development and Differentiation	2.03461	0.00640205	2.19368			Neuron Development	Cellular Development and Differentiation	1.76263	0.00303951	2.5172
Receptor Mediated Endocytosis	Signal Transduction and Response to Stimuli	1.8236	0.012766	1.89395			Positive Regulation of Programmed Cell Death	Regulation of Cell Death	1.76862	0.00309598	2.5092			Negative Regulation of Molecular Function	Cellular and Molecular Processing	2.02362	0.0026178	2.58206			Skin Development	Cellular Development and Differentiation	1.76111	0.00735294	2.13354
Neurogenesis	Cellular Development and Differentiation	1.81869	0.0187354	1.72734			Response to Xenobiotic Stimulus	Signal Transduction and Response to Stimuli	1.75454	0.00626959	2.20276			Apoptotic Process	Regulation of Cell Death	2.01231	0.00688073	2.16237			Heart Development	Vascular Remodeling	1.74856	0.00519211	2.28466
Anatomical Structure Formation involved in Morphogenesis	Cellular Development and Differentiation	1.80952	0.0204573	1.68915			Cell Adhesion	Cell Motility and Migration	1.74553	0.001	3			Regulation of Body Fluid Levels	Cellular and Molecular Processing	1.99828	0.00560224	2.25164			Supramolecular Fiber Organization	Cell Motility and Migration	1.74717	0.001	3
Apoptotic Process	Regulation of Cell Death	1.78839	0.00551268	2.25864			Cell Activation	Signal Transduction and Response to Stimuli	1.73937	0.0040282	2.39489			Supramolecular Fiber Organization	Cell Motility and Migration	1.9877	0.00604595	2.21854			Developmental Growth Involved in Morphogenesis	Cellular Development and Differentiation	1.73688	0.00319489	2.49554
Negative Regulation of Molecular Function	Cellular and Molecular Processing	1.77843	0.0103093	1.98677			Epidermis Development	Cellular Development and Differentiation	1.73548	0.00745474	2.12757			Cellular Response to Lipid	Signal Transduction and Response to Stimuli	1.9857	0.00413793	2.38322			Wound Healing	Tissue Repair and Wound Healing	1.72103	0.00612245	2.21307
Endocytosis	Signal Transduction and Response to Stimuli	1.76928	0.0100376	1.99837			Cell Matrix Adhesion	Cell Motility and Migration	1.73178	0.0114345	1.94178			Heart Development	Vascular Remodeling	1.93925	0.001	3			Mesenchymal Cell Differentiation	Cellular Development and Differentiation	1.71249	0.0117146	1.93127
Negative Regulation of Response to Stimulus	Signal Transduction and Response to Stimuli	1.76195	0.0148741	1.82757			Regulation of Multicellular Organismal Development	Cellular Development and Differentiation	1.73034	0.001	3			Cytoskeleton Organization	Cell Motility and Migration	1.93848	0.00455581	2.34143			Cell Projection Organization	Cellular Development and Differentiation	1.71206	0.002002	2.69854
Negative Regulation of Protein Metabolic Process	Cellular and Molecular Processing	1.7529	0.021197	1.67373			Negative Regulation of Locomotion	Cell Motility and Migration	1.73012	0.00977199	2.01002			Negative Regulation of Catalytic Activity	Cellular and Molecular Processing	1.92774	0.00987306	2.00555			Cell Projection Assembly	Cellular Development and Differentiation	1.70893	0.00511771	2.29092
Regulation of Programmed Cell Death	Regulation of Cell Death	1.74133	0.0149942	1.82408			Cell Motility	Cell Motility and Migration	1.72821	0.002002	2.69854			Negative Regulation of Programmed Cell Death	Regulation of Cell Death	1.92769	0.00982801	2.00753			Actin Filament Based Process	Cell Motility and Migration	1.70735	0.001002	2.99913
Cell Surface Receptor Protein Serine Threonine Kinase Signaling Pathway	Signal Transduction and Response to Stimuli	1.7311	0.0277393	1.55691			Chemical Homeostasis	Cellular and Molecular Processing	1.72777	0.0130435	1.88461			Positive Regulation of Molecular Function	Cellular and Molecular Processing	1.92748	0.00247525	2.60638			Anatomical Structure Formation Involved In Morphogenesis	Cellular Development and Differentiation	1.7069	0.00300601	2.52201
Actin Filament Organization	Cell Motility and Migration	1.7235	0.0147239	1.83198			Regulation of Anatomical Structure Morphogenesis	Cellular Development and Differentiation	1.72679	0.00305188	2.51543			Regulation of Programmed Cell Death	Regulation of Cell Death	1.92357	0.0106007	1.97467			Regulation of Multicellular Organismal Development	Cellular Development and Differentiation	1.70399	0.001	3
Regulation of Hydrolase Activity	Cellular and Molecular Processing	1.71436	0.0160858	1.79356			Regulation of Body Fluid Levels	Cellular and Molecular Processing	1.71329	0.00956429	2.01935			Regulation of Multicellular Organismal Development	Cellular Development and Differentiation	1.91183	0.00726392	2.13883			Tube Morphogenesis	Cellular Development and Differentiation	1.68852	0.00504032	2.29754
Regulation of Body Fluid Levels	Cellular and Molecular Processing	1.71243	0.0183876	1.73548			Regulation of Cell Growth	Cellular Development and Differentiation	1.69941	0.0148462	1.82838			Negative Regulation of Multicellular Organismal Process	Cellular Development and Differentiation	1.91079	0.00881612	2.05472			Blood Vessel Morphogenesis	Vascular Remodeling	1.68138	0.00712831	2.14701
Heart Development	Vascular Remodeling	1.71155	0.0316206	1.50003			Locomotion	Cell Motility and Migration	1.69481	0.00300601	2.52201			Regulation of Locomotion	Cell Motility and Migration	1.9002	0.00846433	2.07241			Tube Development	Cellular Development and Differentiation	1.66434	0.00907258	2.04227
Positive Regulation of Multicellular Organismal Process	Cellular Development and Differentiation	1.69994	0.0301974	1.52003			Positive Regulation of Developmental Process	Cellular Development and Differentiation	1.68922	0.00300903	2.52157			Positive Regulation of Intracellular Signal Transduction	Signal Transduction and Response to Stimuli	1.88637	0.00907912	2.04196			Protein Localization to Plasma Membrane	Cellular and Molecular Processing	1.66129	0.0184582	1.73381
Negative Regulation of Cellular Component Organization	Cellular and Molecular Processing	1.68897	0.0338983	1.46982			Regulation of Locomotion	Cell Motility and Migration	1.68679	0.00200602	2.69767			Negative Regulation of Locomotion	Cell Motility and Migration	1.87302	0.00977654	2.00981			Negative Regulation of Catalytic Activity	Cellular and Molecular Processing	1.65707	0.015873	1.79934
Epithelium Development	Cellular Development and Differentiation	1.67867	0.0229885	1.63849			Positive Regulation of MAPK Cascade	Signal Transduction and Response to Stimuli	1.66428	0.0119956	1.92098			Positive Regulation of Catalytic Activity	Cellular and Molecular Processing	1.87123	0.010596	1.97486			Positive Regulation of Cellular Component Biogenesis	Cellular and Molecular Processing	1.65652	0.0177824	1.75001
Regulation of Locomotion	Cell Motility and Migration	1.67653	0.0287356	1.54158			Spindle Organization	Cell Motility and Migration	1.66036	0.0185387	1.73192			Embryo Development Ending in Birth or Egg Hatching	Cellular Development and Differentiation	1.86728	0.00888889	2.05115			Regulation of Actin Filament Organization	Cell Motility and Migration	1.65192	0.0177638	1.75046
Negative Regulation of Multicellular Organismal Process	Cellular Development and Differentiation	1.67153	0.0285714	1.54407			Cell Susbstrate Adhesion	Cell Motility and Migration	1.64018	0.0193483	1.71336			Embryonic Morphogenesis	Cellular Development and Differentiation	1.8408	0.0153417	1.81413			Positive Regulation of MAPK Cascade	Signal Transduction and Response to Stimuli	1.64905	0.0153341	1.81434
Cell Growth	Cellular Development and Differentiation	1.66177	0.0280255	1.55245			Positive Regulation of Multicellular Organismal Process	Cellular Development and Differentiation	1.63945	0.00501505	2.29973			Response to Cytokine	Signal Transduction and Response to Stimuli	1.83937	0.00883838	2.05363			Animal Organ Morphogenesis	Cellular Development and Differentiation	1.64898	0.00909091	2.04139
Regulation of Protein Catabolic Process	Cellular and Molecular Processing	1.64495	0.0394737	1.40369			Cell Morphogenesis	Cellular Development and Differentiation	1.629	0.00603622	2.21924			Negative Regulation of Developmental Process	Cellular Development and Differentiation	1.81974	0.0133869	1.87332			Cell Morphogenesis inolved in Neuron Differentiation	Cellular Development and Differentiation	1.64356	0.0155925	1.80708
Regulation of Apoptotic Signaling Pathway	Regulation of Cell Death	1.643	0.0451527	1.34532			Skin Development	Cellular Development and Differentiation	1.62881	0.0269687	1.56914			Sensory Organ Development	Cellular Development and Differentiation	1.81587	0.00573888	2.24117			Regulation of Anatomical Structure Size	Cellular Development and Differentiation	1.63679	0.00920245	2.0361
Cytoskeleton Organization	Cell Motility and Migration	1.64027	0.0304054	1.51705			Epithelial Cell Differentiation	Cellular Development and Differentiation	1.61889	0.0110664	1.95599			Inflammatory Response	Signal Transduction and Response to Stimuli	1.81417	0.0106667	1.97197			Negative Regulation of Locomotion	Cell Motility and Migration	1.63671	0.0147368	1.8316
Central Nervous System Development	Cellular Development and Differentiation	1.63963	0.0425258	1.37135			Regulation of Transmembrane Transport	Signal Transduction and Response to Stimuli	1.61696	0.0307692	1.51188			Locomotion	Cell Motility and Migration	1.80825	0.0180288	1.74403			Regeneration	Tissue Repair and Wound Healing	1.63629	0.0206972	1.68409
Response to Lipid	Signal Transduction and Response to Stimuli	1.63349	0.0363196	1.43986			Monoatomic Ion Transmembrane Transport	Signal Transduction and Response to Stimuli	1.61517	0.0234292	1.63024			Animal Organ Morphogenesis	Cellular Development and Differentiation	1.79777	0.0190114	1.72099			Regulation of Cellular Component Size	Cellular and Molecular Processing	1.62219	0.00713558	2.14657
Vasculature Development	Vascular Remodeling	1.63168	0.0476788	1.32167			Intracellular Signaling Cassette	Signal Transduction and Response to Stimuli	1.61347	0.00301205	2.52114			Regulation of Vasculature Development	Vascular Remodeling	1.7963	0.0161527	1.79175			Regulation of Neuron Projection Development	Cellular Development and Differentiation	1.61711	0.0191693	1.71739
Negative Regulation of Proteolysis	Cellular and Molecular Processing	1.62932	0.0386266	1.41311			Mesenchyme Development	Cellular Development and Differentiation	1.60884	0.0255048	1.59338			Positive Regulation of Gene Expression	Cellular and Molecular Processing	1.79148	0.02	1.69897			Regulation of Protein Containing Complex Assembly	Cellular and Molecular Processing	1.60369	0.0230366	1.63758
Cell Matrix Adhesion	Cell Motility and Migration	1.61947	0.0421607	1.37509			Positive Regulation of Signaling	Signal Transduction and Response to Stimuli	1.60777	0.00802407	2.09561			Regulation of Intracellular Signal Transduction	Signal Transduction and Response to Stimuli	1.78076	0.00831354	2.08021			Protein Polymerization	Cellular and Molecular Processing	1.59587	0.0212766	1.6721
Regulation of Actin Filament Based Process	Cell Motility and Migration	1.6113	0.0384123	1.41553			Epithelial Cell Proliferation	Cellular Development and Differentiation	1.60587	0.0280172	1.55257			Negative Regulation of Protein Metabolic Process	Cellular and Molecular Processing	1.77742	0.00858896	2.06606			Protein Localization to Cell Periphery	Cellular and Molecular Processing	1.59403	0.034188	1.46613
Regulation of Proteolysis	Cellular and Molecular Processing	1.60923	0.0431035	1.36549			Renal System Development	Cellular Development and Differentiation	1.59671	0.0314136	1.50288			Regulation of Cell Population Proliferation	Cellular Development and Differentiation	1.77475	0.0165877	1.78021			Regulation of Cytoskeleton Organization	Cell Motility and Migration	1.5844	0.0233029	1.63259
Regulation of Intracellular Signal Transduction	Signal Transduction and Response to Stimuli	1.60919	0.0407925	1.38942			Leukocyte Migration	Cell Motility and Migration	1.59653	0.029476	1.53053			Regulation of Anatomical Structure Morphogenesis	Cellular Development and Differentiation	1.7699	0.0144357	1.84056			Sensory Organ Development	Cellular Development and Differentiation	1.58189	0.0196721	1.70615
Regulation of Protein Polymerization	Cellular and Molecular Processing	1.59978	0.0439716	1.35683			Sensory Organ Development	Cellular Development and Differentiation	1.58777	0.0359869	1.44386			Regulation of Response to Stress	Signal Transduction and Response to Stimuli	1.75733	0.0134639	1.87083			Receptor Mediated Endocytosis	Signal Transduction and Response to Stimuli	1.57211	0.0397422	1.40075
Import into Cell	Signal Transduction and Response to Stimuli	1.59716	0.0479798	1.31894			Integrin Mediated Signaling Pathway	Signal Transduction and Response to Stimuli	1.58624	0.0244421	1.61186			Positive Regulation of Multicellular Organismal Process	Cellular Development and Differentiation	1.75369	0.0155317	1.80878			Vasculature Development	Vascular Remodeling	1.5709	0.0141271	1.84995
Regulation of Anatomical Structure Morphogenesis	Cellular Development and Differentiation	1.55381	0.0469716	1.32816			Growth	Cellular Development and Differentiation	1.58622	0.0192308	1.716			Response to Oxygen Containing Compound	Signal Transduction and Response to Stimuli	1.74007	0.0184757	1.7334			Regulation of Protein Polymerization	Cellular and Molecular Processing	1.55493	0.0404372	1.39322
							Protein Maturation	Cellular and Molecular Processing	1.58559	0.021875	1.66005			Positive Regulation of Transferase Activity	Cellular and Molecular Processing	1.73512	0.0193638	1.71301			Renal System Development	Cellular Development and Differentiation	1.5545	0.0427975	1.36858
							Cell Cell Adhesion	Cell Motility and Migration	1.57495	0.0100402	1.99826			Microtubule Based Process	Cell Motility and Migration	1.72491	0.030888	1.51021			Regulation of Supramolecular Fiber Organization	Cell Motility and Migration	1.55364	0.0247934	1.60566
							Epithelial Cell Development	Cellular Development and Differentiation	1.57406	0.0301769	1.52033			Negative Regulation of Response to Stimulus	Signal Transduction and Response to Stimuli	1.71842	0.0280374	1.55226			Regulation of Anatomical Stucture Morphogenesis	Cellular Development and Differentiation	1.54746	0.0233029	1.63259
							Cell Growth	Cellular Development and Differentiation	1.56144	0.0270552	1.56775			Intracellular Signaling Cassette	Signal Transduction and Response to Stimuli	1.71532	0.0313631	1.50358			Cell Motility	Cell Motility and Migration	1.54561	0.004004	2.39751
							Transmembrane Transport	Signal Transduction and Response to Stimuli	1.55423	0.0258532	1.58749			Cell Matrix Adhesion	Cell Motility and Migration	1.71233	0.0291391	1.53552			Cell Adhesion	Cell Motility and Migration	1.5433	0.00800801	2.09648
							Embryonic Morphogenesis	Cellular Development and Differentiation	1.55239	0.0464625	1.3329			Neurogenesis	Cellular Development and Differentiation	1.71041	0.0294811	1.53046			Negative Regulation of Proteolysis	Cellular and Molecular Processing	1.53838	0.0294438	1.53101
							Central Nervous System Development	Cellular Development and Differentiation	1.53796	0.0344828	1.4624			Response to Organic Cyclic Compound	Signal Transduction and Response to Stimuli	1.70995	0.021978	1.65801			Positive Regulation of Multicellular Organismal Process	Cellular Development and Differentiation	1.53706	0.012012	1.92038
							Cell Projection Organization	Cellular Development and Differentiation	1.53563	0.016	1.79588			Epithelium Development	Cellular Development and Differentiation	1.70973	0.0299043	1.52427			Developmental Growth	Cellular Development and Differentiation	1.53355	0.0376016	1.42479
							Negative Regulation of Intracellular Signal Transduction	Signal Transduction and Response to Stimuli	1.53457	0.037037	1.43136			Regulation of Apoptotic Signaling Pathway	Regulation of Cell Death	1.68825	0.0235602	1.62782			Protein Maturation	Cellular and Molecular Processing	1.53142	0.0335782	1.47394
							Cell Substrate Junction Organization	Cell Motility and Migration	1.53419	0.0337323	1.47195			Regulation of Cell Differentiation	Cellular Development and Differentiation	1.68222	0.0332937	1.47764			Regulation of Growth	Cellular Development and Differentiation	1.5166	0.0454545	1.34242
							Endothelial Cell Migration	Cell Motility and Migration	1.5253	0.0459016	1.33817			Response to Hormone	Signal Transduction and Response to Stimuli	1.68107	0.0279188	1.5541			Regulation of Neurogenesis	Cellular Development and Differentiation	1.5162	0.0417101	1.37976
							Regeneration	Tissue Repair and Wound Healing	1.52019	0.0466377	1.33126			Positive Regulation of Signaling	Signal Transduction and Response to Stimuli	1.67444	0.0378251	1.42222			Negative Regulation of Protein Metabolic Process	Cellular and Molecular Processing	1.51596	0.0243408	1.61367
							Positive Regulation of Locomotion	Cell Motility and Migration	1.51159	0.0263158	1.57978			Regulation of Neuron Projection Development	Cellular Development and Differentiation	1.67103	0.0289017	1.53908			Regulation of Cell Projection Organization	Cellular Development and Differentiation	1.51547	0.0265306	1.57625
							Regulation of Cell Population Proliferation	Cellular Development and Differentiation	1.5052	0.018	1.74473			Cell Substrate Adhesion	Cell Motility and Migration	1.6502	0.0278146	1.55573			Regulation of Cell Growth	Cellular Development and Differentiation	1.51489	0.0466596	1.33106
							Cell Projection Assembly	Cellular Development and Differentiation	1.49823	0.0405405	1.39211			Developmental Growth Involved in Morphogenesis	Cellular Development and Differentiation	1.64756	0.0407876	1.38947			Embryonic Morphogenesis	Cellular Development and Differentiation	1.51158	0.0455487	1.34152
							Embryo Development	Cellular Development and Differentiation	1.49588	0.037336	1.42787			Enzyme Linked Receptor Protein Signaling Pathway	Signal Transduction and Response to Stimuli	1.6383	0.0344388	1.46295			Actin Filament Organization	Cell Motility and Migration	1.50903	0.019	1.72125
							Myeloid Cell Differentiation	Cellular Development and Differentiation	1.49368	0.0459893	1.33734			Defense Response	Signal Transduction and Response to Stimuli	1.62597	0.034188	1.46613			Cell Projection Morphogenesis	Cellular Development and Differentiation	1.50805	0.0492308	1.30776
							Regulation of Intracellular Signal Transduction	Signal Transduction and Response to Stimuli	1.4883	0.0220441	1.65671			Response to Abiotic Stimulus	Signal Transduction and Response to Stimuli	1.62475	0.0403531	1.39412			Negative Regulation of Molecular Function	Cellular and Molecular Processing	1.50324	0.0397959	1.40016
							Regulation of Molecular Function	Cellular and Molecular Processing	1.46753	0.018018	1.74429			Embryo Development	Cellular Development and Differentiation	1.62086	0.0461538	1.33579			Cell Substrate Junction Organization	Cell Motility and Migration	1.50085	0.0480769	1.31806
							Regulation of Response to External Stimulus	Signal Transduction and Response to Stimuli	1.4597	0.0459653	1.33757			Central Nervous System Development	Cellular Development and Differentiation	1.59336	0.0441558	1.35501			Ossification	Cellular Development and Differentiation	1.49402	0.0453141	1.34377
							Positive Regulation of Protein Metabolic Process	Cellular and Molecular Processing	1.45799	0.0442211	1.35437			Negative Regulation of Gene Expression	Cellular and Molecular Processing	1.57127	0.0453972	1.34297			Regulation of Cell Development	Cellular Development and Differentiation	1.48975	0.0343088	1.46459
							Positive Regulation of Molecular Function	Cellular and Molecular Processing	1.44475	0.0401606	1.3962										Embryo Development	Cellular Development and Differentiation	1.4877	0.0283976	1.54672
							Response to Endogenous Stimulus	Signal Transduction and Response to Stimuli	1.43831	0.03003	1.52244										Central Nervous System Development	Cellular Development and Differentiation	1.47996	0.0395939	1.40237
							Actin Filament Based Process	Cell Motility and Migration	1.41045	0.039039	1.4085										MAPK Cascade	Signal Transduction and Response to Stimuli	1.47294	0.0497462	1.30324
							Cytoskeleton Organization	Cell Motility and Migration	1.3654	0.037	1.4318										Regulation of Nervous System Development	Cellular Development and Differentiation	1.46672	0.0486039	1.31333
																					Intracellular Signaling Cassette	Signal Transduction and Response to Stimuli	1.45561	0.032	1.49485
																					Negative Regulation of Cellular Component Organization	Cellular and Molecular Processing	1.44684	0.0455927	1.3411
																					Regulation of Locomotion	Cell Motility and Migration	1.44636	0.0260782	1.58372
																					Negative Regulation of Multicellular Organismal Process	Cellular Development and Differentiation	1.44197	0.046371	1.33375
																					Locomotion	Cell Motility and Migration	1.43055	0.0351053	1.45463
																					Negative Regulation of Response to Stimulus	Signal Transduction and Response to Stimuli	1.36141	0.047047	1.32747
