# Supplementary material for: Multimodal profiling of pancreatic cancer reveals a TIMP-1-dominated secretory profile determining pro-tumor immunoinstruction in human cancers
Source: Cell Rep Med. 2026 Jan 20;7(1):102546. doi: 10.1016/j.xcrm.2025.102546 (PMC12866174; doi:10.1016/j.xcrm.2025.102546)
Supplement: Table S2. List of KPC mice for bulk RNA-seq, related to Figure 1G–1I [file mmc3.xlsx]

## Sheet: KPC Metadata
	Mouse ID	Genotype	Age (Weeks)	Sex	PDAC Grading	PDAC Group
	Control_1	Cre-; Kras+/LSL-G12D; Trp53+/+	24	f	Ctrl	-
	Control_2	Cre-; Kras+/LSL-G12D; Trp53+/LSL-R172H	11	m	Ctrl	-
	Control_3	Cre-; Kras+/+; Trp53+/+	10	f	Ctrl	-
	Control_4	Cre-; Kras+/+; Trp53+/LSL-R172H	14	m	Ctrl	-
	Control_5	Cre-; Kras+/+; Trp53+/+	12	m	Ctrl	-
	Control_6	Cre-; Kras+/+; Trp53+/LSL-R172H	11	f	Ctrl	-
	Control_7	Cre-; Kras+/LSL-G12D; Trp53+/+	17	f	Ctrl	-
	Control_8	Cre-; Kras+/+; Trp53+/+	15	f	Ctrl	-
	Control_9	Cre-; Kras+/+; Trp53+/+	11	m	Ctrl	-
	Control_10	Cre-; Kras+/+; Trp53+/LSL-R172H	8	m	Ctrl	-
	Control_11	Cre-; Kras+/+; Trp53+/LSL-R172H	9	m	Ctrl	-
	KPC_1	Pdx-1+/Cre; Kras+/LSL-G12D; Trp53+/LSL-R172H	20	f	early-stagePDAC	early-stagePDAC
	KPC_2	Pdx-1+/Cre; Kras+/LSL-G12D; Trp53+/LSL-R172H	14	m	early-stagePDAC	early-stagePDAC
	KPC_3	Pdx-1+/Cre; Kras+/LSL-G12D; Trp53+/LSL-R172H	12	m	early-stagePDAC	early-stagePDAC
	KPC_4	Pdx-1+/Cre; Kras+/LSL-G12D; Trp53+/LSL-R172H	11	f	early-stagePDAC	early-stagePDAC
	KPC_5	Pdx-1+/Cre; Kras+/LSL-G12D; Trp53+/LSL-R172H	10	f	early-stagePDAC	early-stagePDAC
	KPC_6	Pdx-1+/Cre; Kras+/LSL-G12D; Trp53+/LSL-R172H	14	m	early-stagePDAC	early-stagePDAC
	KPC_7	Pdx-1+/Cre; Kras+/LSL-G12D; Trp53+/LSL-R172H	11	m	early-stagePDAC	early-stagePDAC
	KPC_8	Pdx-1+/Cre; Kras+/LSL-G12D; Trp53+/LSL-R172H	15	m	early-stagePDAC	early-stagePDAC
	KPC_9	Pdx-1+/Cre; Kras+/LSL-G12D; Trp53+/LSL-R172H	18	m	2	advanced-stagePDAC
	KPC_10	Pdx-1+/Cre; Kras+/LSL-G12D; Trp53+/LSL-R172H	12	m	2	advanced-stagePDAC
	KPC_11	Pdx-1+/Cre; Kras+/LSL-G12D; Trp53+/LSL-R172H	14	m	2	advanced-stagePDAC
	KPC_12	Pdx-1+/Cre; Kras+/LSL-G12D; Trp53+/LSL-R172H	20	f	3	advanced-stagePDAC
	KPC_13	Pdx-1+/Cre; Kras+/LSL-G12D; Trp53+/LSL-R172H	10	m	3	advanced-stagePDAC
	KPC_14	Pdx-1+/Cre; Kras+/LSL-G12D; Trp53+/LSL-R172H	16	f	3	advanced-stagePDAC
	KPC_15	Pdx-1+/Cre; Kras+/LSL-G12D; Trp53+/LSL-R172H	12	m	3	advanced-stagePDAC
	KPC_16	Pdx-1+/Cre; Kras+/LSL-G12D; Trp53+/LSL-R172H	16	m	3	advanced-stagePDAC
	KPC_17	Pdx-1+/Cre; Kras+/LSL-G12D; Trp53+/LSL-R172H	12	f	3	advanced-stagePDAC
	KPC_18	Pdx-1+/Cre; Kras+/LSL-G12D; Trp53+/LSL-R172H	13	m	3	advanced-stagePDAC
	KPC_19	Pdx-1+/Cre; Kras+/LSL-G12D; Trp53+/LSL-R172H	20	m	3	advanced-stagePDAC
	KPC_20	Pdx-1+/Cre; Kras+/LSL-G12D; Trp53+/LSL-R172H	17	m	3	advanced-stagePDAC
	KPC_21	Pdx-1+/Cre; Kras+/LSL-G12D; Trp53+/LSL-R172H	21	f	4	advanced-stagePDAC
	KPC_22	Pdx-1+/Cre; Kras+/LSL-G12D; Trp53+/LSL-R172H	8	m	4	advanced-stagePDAC
	KPC_23	Pdx-1+/Cre; Kras+/LSL-G12D; Trp53+/LSL-R172H	9	m	4	advanced-stagePDAC
	KPC_24	Pdx-1+/Cre; Kras+/LSL-G12D; Trp53+/LSL-R172H	10	f	4	advanced-stagePDAC
