# Supplementary material for: Multimodal profiling of pancreatic cancer reveals a TIMP-1-dominated secretory profile determining pro-tumor immunoinstruction in human cancers
Source: Cell Rep Med. 2026 Jan 20;7(1):102546. doi: 10.1016/j.xcrm.2025.102546 (PMC12866174; doi:10.1016/j.xcrm.2025.102546)
Supplement: Table S3. List of PDAC patients for snRNA-seq, related to Figure 3 [file mmc4.xlsx]

## Sheet: PDAC Patients
	Patient	Age	Sex assigned at birth	Tumor Grade
	PDAC1	66	male	G3
	PDAC2	86	male	G2
	PDAC3	72	male	G3
	PDAC4	70	female	G2
	PDAC5	86	female	G3
	PDAC6	60	female	G3
	PDAC7	60	male	G2
	PDAC8	81	female	G2
	PDAC9	74	male	G1
	PDAC10	41	female	G2
	PDAC11	71	female	G3
	PDAC12	72	male	G2
	PDAC13	44	female	G3
	PDAC14	74	male	G2
	PDAC15	54	female	G2
	PDAC16	71	male	G1
	PDAC17	84	female	G2
